# Supplementary material for: Elevated atmospheric CO2 decreases methylmercury production in freshwater lakes
Source: Nat Commun. 2025 Dec 26;17:1037. doi: 10.1038/s41467-025-67788-0 (PMC12848011; doi:10.1038/s41467-025-67788-0)
Supplement: Supplementary file 3 — Supplementary Data 1 [file 41467_2025_67788_MOESM3_ESM.xlsx]

## Sheet: Sheet1
Number	Sampling year	Sample name	Unfiltered MeHg/ng·L-1	Filtered MeHga/ng·L-1	DOC/mg·L-1	Data source	Latitude	Longitude	Continentb	Country	Reference	DOI of reference	Publication year
1	N/A	Petit-Saut Reservoir	N/A	0.0937838	4.02027	data extraction	4.9	-53	SA	French Guiana	A multiscale study of mercury transformations and dynamics at the chemocline of the Petit-Saut tropical reservoir (French Guiana)	10.1016/j.scitotenv.2018.02.280	2018
2	2012	MNG	N/A	0.04	9.6	raw data	47.4906	-92.5735	NA	USA	Aeshnid dragonfly larvae as bioindicators of methylmercury contamination in aquatic systems impacted by elevated sulfate loading	10.1007/s10646-015-1603-9	2016
3	2012-2013	MCQ	N/A	0.32	17.6	raw data	47.4242	-92.768	NA	USA	Aeshnid dragonfly larvae as bioindicators of methylmercury contamination in aquatic systems impacted by elevated sulfate loading	10.1007/s10646-015-1603-9	2016
4	2013	Puzzle Lake	N/A	0.09	5.71	raw data	44.3252	-65.2333	NA	Canada	Assessing the utility of dissolved organic matter photoreactivity as a predictor of in situ methylmercury concentration	10.1016/j.jes.2018.02.025	2018
5	2013	Big Dam East Lake	N/A	0.09	5.86	raw data	44.4458	-65.2724	NA	Canada	Assessing the utility of dissolved organic matter photoreactivity as a predictor of in situ methylmercury concentration	10.1016/j.jes.2018.02.025	2018
6	2013	North Cranberry Lake	N/A	0.62	7.29	raw data	44.3327	-65.2345	NA	Canada	Assessing the utility of dissolved organic matter photoreactivity as a predictor of in situ methylmercury concentration	10.1016/j.jes.2018.02.025	2018
7	2013	PES Peskawa Lake	N/A	0.16	12.69	raw data	44.3133	-65.3566	NA	Canada	Assessing the utility of dissolved organic matter photoreactivity as a predictor of in situ methylmercury concentration	10.1016/j.jes.2018.02.025	2018
8	2013	Big Dam West Lake	N/A	0.33	17.06	raw data	44.4548	-65.2894	NA	Canada	Assessing the utility of dissolved organic matter photoreactivity as a predictor of in situ methylmercury concentration	10.1016/j.jes.2018.02.025	2018
9	2013	Pebbleloggitch Lake	N/A	0.65	19.55	raw data	44.3034	-65.3538	NA	Canada	Assessing the utility of dissolved organic matter photoreactivity as a predictor of in situ methylmercury concentration	10.1016/j.jes.2018.02.025	2018
10	2019	Tuktoyaktuk Highway Lake T2	0.11	0.03	13.45	raw data	68.8027	-133.565	NA	Canada	Controls on methylmercury concentrations in lakes and streams of peatland-rich catchments along a 1700 km permafrost gradient	10.1002/lno.12296	2023
11	2019	Tuktoyaktuk Highway Lake T3	0.47	0.36	14.1	raw data	68.6952	-133.564	NA	Canada	Controls on methylmercury concentrations in lakes and streams of peatland-rich catchments along a 1700 km permafrost gradient	10.1002/lno.12296	2023
12	2019	Tuktoyaktuk Highway Lake T4	0.38	0.32	14.42	raw data	68.6502	-133.606	NA	Canada	Controls on methylmercury concentrations in lakes and streams of peatland-rich catchments along a 1700 km permafrost gradient	10.1002/lno.12296	2023
13	2019	Mackenzie Highway Lake W3	0.03	0.03	15.18	raw data	63.1458	-123.25	NA	Canada	Controls on methylmercury concentrations in lakes and streams of peatland-rich catchments along a 1700 km permafrost gradient	10.1002/lno.12296	2023
14	2019	Tuktoyaktuk Highway Lake T1	0.12	0.01	16.15	raw data	68.7956	-133.557	NA	Canada	Controls on methylmercury concentrations in lakes and streams of peatland-rich catchments along a 1700 km permafrost gradient	10.1002/lno.12296	2023
15	2019	Dempster Highway Lake F1	0.1	0.07	16.42	raw data	67.4735	-134.69	NA	Canada	Controls on methylmercury concentrations in lakes and streams of peatland-rich catchments along a 1700 km permafrost gradient	10.1002/lno.12296	2023
16	2019	Mackenzie Highway Lake W5	0.04	0.04	17.77	raw data	62.874	-123.163	NA	Canada	Controls on methylmercury concentrations in lakes and streams of peatland-rich catchments along a 1700 km permafrost gradient	10.1002/lno.12296	2023
17	2019	Mackenzie Highway Lake W1	0.04	0.03	17.84	raw data	63.1516	-123.25	NA	Canada	Controls on methylmercury concentrations in lakes and streams of peatland-rich catchments along a 1700 km permafrost gradient	10.1002/lno.12296	2023
18	2019	Mackenzie Highway Lake W2	0.04	0.03	17.87	raw data	63.1513	-123.254	NA	Canada	Controls on methylmercury concentrations in lakes and streams of peatland-rich catchments along a 1700 km permafrost gradient	10.1002/lno.12296	2023
19	2019	Mackenzie Highway Lake W4	0.02	0.01	17.98	raw data	63.1605	-123.271	NA	Canada	Controls on methylmercury concentrations in lakes and streams of peatland-rich catchments along a 1700 km permafrost gradient	10.1002/lno.12296	2023
20	2019	Dempster Highway Lake F4	0.02	0.01	19.06	raw data	67.3705	-134.856	NA	Canada	Controls on methylmercury concentrations in lakes and streams of peatland-rich catchments along a 1700 km permafrost gradient	10.1002/lno.12296	2023
21	2019	Dempster Highway Lake F2	0.03	0.03	21.38	raw data	67.451	-134.762	NA	Canada	Controls on methylmercury concentrations in lakes and streams of peatland-rich catchments along a 1700 km permafrost gradient	10.1002/lno.12296	2023
22	2019	Dempster Highway Lake F5	0.43	0.33	21.41	raw data	67.3574	-134.83	NA	Canada	Controls on methylmercury concentrations in lakes and streams of peatland-rich catchments along a 1700 km permafrost gradient	10.1002/lno.12296	2023
23	2019	Dempster Highway Lake F3	0.08	0.07	26.69	raw data	67.4774	-134.705	NA	Canada	Controls on methylmercury concentrations in lakes and streams of peatland-rich catchments along a 1700 km permafrost gradient	10.1002/lno.12296	2023
24	2014	Chang shou lake	N/A	0.427975	5.80609	data extraction	29.9454	107.304	AS	China	Dynamics of dissolved organic matter (DOM) in a typical inland lake of the Three Gorges Reservoir area: Fluorescent properties and their implications for dissolved mercury species	10.1016/j.jenvman.2017.10.048	2018
25	N/A	Caribou	0.02	0.02	2.9	raw data	46.7406	-73.1	NA	Canada	Effects of Non‐native Fish on Lacustrine Food Web Structure and Mercury Biomagnification along a Dissolved Organic Carbon Gradient	10.1002/etc.4831	2020
26	N/A	Onze Îles	0.03	0.03	3.4	raw data	46.7574	-73.1192	NA	Canada	Effects of Non‐native Fish on Lacustrine Food Web Structure and Mercury Biomagnification along a Dissolved Organic Carbon Gradient	10.1002/etc.4831	2020
27	N/A	Baie Cobb	0.05	0.04	4.3	raw data	46.7347	-73.1339	NA	Canada	Effects of Non‐native Fish on Lacustrine Food Web Structure and Mercury Biomagnification along a Dissolved Organic Carbon Gradient	10.1002/etc.4831	2020
28	N/A	Écarté	0.15	0.05	4.4	raw data	46.7992	-73.0114	NA	Canada	Effects of Non‐native Fish on Lacustrine Food Web Structure and Mercury Biomagnification along a Dissolved Organic Carbon Gradient	10.1002/etc.4831	2020
29	N/A	Alphonse	0.04	0.03	4.9	raw data	46.7957	-73.0354	NA	Canada	Effects of Non‐native Fish on Lacustrine Food Web Structure and Mercury Biomagnification along a Dissolved Organic Carbon Gradient	10.1002/etc.4831	2020
30	N/A	Marécha	0.06	0.07	5	raw data	46.7453	-73.1683	NA	Canada	Effects of Non‐native Fish on Lacustrine Food Web Structure and Mercury Biomagnification along a Dissolved Organic Carbon Gradient	10.1002/etc.4831	2020
31	N/A	Besace	0.21	0.14	8.4	raw data	46.8383	-72.9325	NA	Canada	Effects of Non‐native Fish on Lacustrine Food Web Structure and Mercury Biomagnification along a Dissolved Organic Carbon Gradient	10.1002/etc.4831	2020
32	N/A	du Fou	0.17	0.17	8.4	raw data	46.8378	-72.9461	NA	Canada	Effects of Non‐native Fish on Lacustrine Food Web Structure and Mercury Biomagnification along a Dissolved Organic Carbon Gradient	10.1002/etc.4831	2020
33	2005-2006	Resolute	0.02	0.01326	0.7	raw data	74.6919	-94.9456	NA	Canada	Elevated methylmercury in High Arctic Daphnia and the role of productivity in controlling their distribution	10.1111/j.1365-2486.2008.01729.x	2008
34	2005-2006	Plateau	0.05	0.0345	0.8	raw data	74.81	-95.2	NA	Canada	Elevated methylmercury in High Arctic Daphnia and the role of productivity in controlling their distribution	10.1111/j.1365-2486.2008.01729.x	2008
35	2005-2006	Twelve Mile	0.06	0.04158	0.9	raw data	74.82	-95.34	NA	Canada	Elevated methylmercury in High Arctic Daphnia and the role of productivity in controlling their distribution	10.1111/j.1365-2486.2008.01729.x	2008
36	2005-2006	Small	0.05	0.0345	1.4	raw data	74.7603	-95.0597	NA	Canada	Elevated methylmercury in High Arctic Daphnia and the role of productivity in controlling their distribution	10.1111/j.1365-2486.2008.01729.x	2008
37	2005-2006	Immerk	0.03	0.02034	3.9	raw data	75.68	-84.56	NA	Canada	Elevated methylmercury in High Arctic Daphnia and the role of productivity in controlling their distribution	10.1111/j.1365-2486.2008.01729.x	2008
38	2010-2018	Lake Superior	N/A	0.00415829	1.23864	data extraction	47.4875	-87.9643	NA	USA&Canada	Enhanced susceptibility of methylmercury bioaccumulation into seston of the 3 Laurentian Great Lakes	10.1021/acs.est.1c02319	2021
39	2010-2018	Lake Huron	N/A	0.00537976	1.54167	data extraction	44.6078	-82.6113	NA	USA&Canada	Enhanced susceptibility of methylmercury bioaccumulation into seston of the 3 Laurentian Great Lakes	10.1021/acs.est.1c02319	2021
40	2010-2018	Lake Michigan	N/A	0.00406241	1.81023	data extraction	43.7824	-86.8716	NA	USA&Canada	Enhanced susceptibility of methylmercury bioaccumulation into seston of the 3 Laurentian Great Lakes	10.1021/acs.est.1c02319	2021
41	2010-2018	Lake Ontario	N/A	0.00514599	2.01894	data extraction	43.5184	-78.0193	NA	USA&Canada	Enhanced susceptibility of methylmercury bioaccumulation into seston of the 3 Laurentian Great Lakes	10.1021/acs.est.1c02319	2021
42	2010-2018	Lake Erie west	N/A	0.0153333	2.05682	data extraction	41.8088	-82.9987	NA	USA&Canada	Enhanced susceptibility of methylmercury bioaccumulation into seston of the 3 Laurentian Great Lakes	10.1021/acs.est.1c02319	2021
43	2010-2018	Lake Erie central & East	N/A	0.00625261	2.27386	data extraction	42.2512	-80.7934	NA	USA&Canada	Enhanced susceptibility of methylmercury bioaccumulation into seston of the 3 Laurentian Great Lakes	10.1021/acs.est.1c02319	2021
44	2011-2012	Subarctic lakes (n=5lakes)	0.03	0.02034	4.3	raw data	69.0407	25.3243	EU	Norway	Environmental factors influencing mercury speciation in Subarctic and Boreal lakes	10.1016/j.scitotenv.2014.01.030	2014
45	2011-2012	Boreal lakes (n=46lakes)	0.17	0.11946	11.4	raw data	59.8964	11.4046	EU	Norway	Environmental factors influencing mercury speciation in Subarctic and Boreal lakes	10.1016/j.scitotenv.2014.01.030	2014
46	2018-2019	Big Island	0.0197	0.0116	9.76	raw data	62.0869	-119.869	NA	Canada	Estimates, spatial variability, and environmental drivers of mercury biomagnification rates through lake food webs in the Canadian subarctic	10.1016/j.envres.2022.114835	2023
47	2018-2019	Willow	0.0111	0.0099	9.97	raw data	62.1694	-119.185	NA	Canada	Estimates, spatial variability, and environmental drivers of mercury biomagnification rates through lake food webs in the Canadian subarctic	10.1016/j.envres.2022.114835	2023
48	2018-2019	Mustard	0.0114	0.0076	11.5	raw data	62.0023	-120.094	NA	Canada	Estimates, spatial variability, and environmental drivers of mercury biomagnification rates through lake food webs in the Canadian subarctic	10.1016/j.envres.2022.114835	2023
49	2018-2019	Kakisa	0.0256	0.0185	12.93	raw data	60.9233	-117.666	NA	Canada	Estimates, spatial variability, and environmental drivers of mercury biomagnification rates through lake food webs in the Canadian subarctic	10.1016/j.envres.2022.114835	2023
50	2018-2019	Fish	0.0287	0.0296	13.14	raw data	63.1824	-122.544	NA	Canada	Estimates, spatial variability, and environmental drivers of mercury biomagnification rates through lake food webs in the Canadian subarctic	10.1016/j.envres.2022.114835	2023
51	2018-2019	Ekali	0.0712	0.0639	16.58	raw data	61.2896	-120.583	NA	Canada	Estimates, spatial variability, and environmental drivers of mercury biomagnification rates through lake food webs in the Canadian subarctic	10.1016/j.envres.2022.114835	2023
52	2018-2019	Sanguez	0.0474	0.0405	17.31	raw data	61.254	-120.492	NA	Canada	Estimates, spatial variability, and environmental drivers of mercury biomagnification rates through lake food webs in the Canadian subarctic	10.1016/j.envres.2022.114835	2023
53	2018-2019	McGill	0.074	0.0679	17.46	raw data	61.3034	-121.014	NA	Canada	Estimates, spatial variability, and environmental drivers of mercury biomagnification rates through lake food webs in the Canadian subarctic	10.1016/j.envres.2022.114835	2023
54	2018-2019	Tathlina	0.089	0.0794	19.66	raw data	60.5388	-117.508	NA	Canada	Estimates, spatial variability, and environmental drivers of mercury biomagnification rates through lake food webs in the Canadian subarctic	10.1016/j.envres.2022.114835	2023
55	2018-2019	Gargan	0.0553	0.0444	21.3	raw data	61.249	-120.382	NA	Canada	Estimates, spatial variability, and environmental drivers of mercury biomagnification rates through lake food webs in the Canadian subarctic	10.1016/j.envres.2022.114835	2023
56	2010	S2	N/A	0.55	25.2	raw data	62.5432	-114.352	NA	Canada	Factors Affecting Elevated Arsenic and Methyl Mercury Concentrations in Small Shield Lakes Surrounding Gold Mines near the Yellowknife, NT, (Canada) Region	10.1371/journal.pone.0150960	2016
57	2010	S3	N/A	0.47	23.2	raw data	62.5427	-114.349	NA	Canada	Factors Affecting Elevated Arsenic and Methyl Mercury Concentrations in Small Shield Lakes Surrounding Gold Mines near the Yellowknife, NT, (Canada) Region	10.1371/journal.pone.0150960	2016
58	2010	S4	N/A	0.13	25.2	raw data	62.5432	-114.378	NA	Canada	Factors Affecting Elevated Arsenic and Methyl Mercury Concentrations in Small Shield Lakes Surrounding Gold Mines near the Yellowknife, NT, (Canada) Region	10.1371/journal.pone.0150960	2016
59	2010	S7	N/A	0.2	22	raw data	62.5714	-114.368	NA	Canada	Factors Affecting Elevated Arsenic and Methyl Mercury Concentrations in Small Shield Lakes Surrounding Gold Mines near the Yellowknife, NT, (Canada) Region	10.1371/journal.pone.0150960	2016
60	2010	S8	N/A	0.22	27.8	raw data	62.4406	-114.299	NA	Canada	Factors Affecting Elevated Arsenic and Methyl Mercury Concentrations in Small Shield Lakes Surrounding Gold Mines near the Yellowknife, NT, (Canada) Region	10.1371/journal.pone.0150960	2016
61	2010	S12	N/A	0.12	29.9	raw data	62.4612	-114.558	NA	Canada	Factors Affecting Elevated Arsenic and Methyl Mercury Concentrations in Small Shield Lakes Surrounding Gold Mines near the Yellowknife, NT, (Canada) Region	10.1371/journal.pone.0150960	2016
62	2010	S13	N/A	0.06	25.8	raw data	62.4561	-114.595	NA	Canada	Factors Affecting Elevated Arsenic and Methyl Mercury Concentrations in Small Shield Lakes Surrounding Gold Mines near the Yellowknife, NT, (Canada) Region	10.1371/journal.pone.0150960	2016
63	2010	S14	N/A	0.33	30	raw data	62.4574	-114.605	NA	Canada	Factors Affecting Elevated Arsenic and Methyl Mercury Concentrations in Small Shield Lakes Surrounding Gold Mines near the Yellowknife, NT, (Canada) Region	10.1371/journal.pone.0150960	2016
64	2010	S16	N/A	0.49	22.8	raw data	62.6144	-114.137	NA	Canada	Factors Affecting Elevated Arsenic and Methyl Mercury Concentrations in Small Shield Lakes Surrounding Gold Mines near the Yellowknife, NT, (Canada) Region	10.1371/journal.pone.0150960	2016
65	2010	S19	N/A	0.02	23	raw data	62.5885	-114.057	NA	Canada	Factors Affecting Elevated Arsenic and Methyl Mercury Concentrations in Small Shield Lakes Surrounding Gold Mines near the Yellowknife, NT, (Canada) Region	10.1371/journal.pone.0150960	2016
66	2010	S20	N/A	0.04	8.6	raw data	62.5645	-114.014	NA	Canada	Factors Affecting Elevated Arsenic and Methyl Mercury Concentrations in Small Shield Lakes Surrounding Gold Mines near the Yellowknife, NT, (Canada) Region	10.1371/journal.pone.0150960	2016
67	2010	S21	N/A	0.01	12.6	raw data	62.5612	-114.005	NA	Canada	Factors Affecting Elevated Arsenic and Methyl Mercury Concentrations in Small Shield Lakes Surrounding Gold Mines near the Yellowknife, NT, (Canada) Region	10.1371/journal.pone.0150960	2016
68	2010	S24	N/A	0.12	29.5	raw data	62.483	-114.734	NA	Canada	Factors Affecting Elevated Arsenic and Methyl Mercury Concentrations in Small Shield Lakes Surrounding Gold Mines near the Yellowknife, NT, (Canada) Region	10.1371/journal.pone.0150960	2016
69	2010	S25	N/A	0.06	28	raw data	62.5077	-114.816	NA	Canada	Factors Affecting Elevated Arsenic and Methyl Mercury Concentrations in Small Shield Lakes Surrounding Gold Mines near the Yellowknife, NT, (Canada) Region	10.1371/journal.pone.0150960	2016
70	2003	Lake Duckett	0.18	0.13	3.01	raw data	39.2	-77.4667	NA	USA	Factors Controlling Mercury and Methylmercury Concentrations in Largemouth Bass (Micropterus salmoides) and Other Fish from Maryland Reservoirs	10.1007/s00244-004-0221-y	2005
71	2003	Deep Creek Lake	0.39	0.28	2.94	raw data	39.5	-79.65	NA	USA	Factors Controlling Mercury and Methylmercury Concentrations in Largemouth Bass (Micropterus salmoides) and Other Fish from Maryland Reservoirs	10.1007/s00244-004-0221-y	2005
72	2003	Rocky Gap Park Reservoir (Lake Habeeb)	0.13	0.036	3.83	raw data	39.7	-78.65	NA	USA	Factors Controlling Mercury and Methylmercury Concentrations in Largemouth Bass (Micropterus salmoides) and Other Fish from Maryland Reservoirs	10.1007/s00244-004-0221-y	2005
73	2003	Broadford Lake	0.16	0.12	3.9	raw data	39.4	-79.3667	NA	USA	Factors Controlling Mercury and Methylmercury Concentrations in Largemouth Bass (Micropterus salmoides) and Other Fish from Maryland Reservoirs	10.1007/s00244-004-0221-y	2005
74	2003	Clopper Lake	0.27	0.11	4.31	raw data	39.1333	-77.25	NA	USA	Factors Controlling Mercury and Methylmercury Concentrations in Largemouth Bass (Micropterus salmoides) and Other Fish from Maryland Reservoirs	10.1007/s00244-004-0221-y	2005
75	2003	Lake Lariat	1.59	1.1	4.11	raw data	38.6	-76.7	NA	USA	Factors Controlling Mercury and Methylmercury Concentrations in Largemouth Bass (Micropterus salmoides) and Other Fish from Maryland Reservoirs	10.1007/s00244-004-0221-y	2005
76	2003	Centennial Lake	0.098	0.051	5.06	raw data	39.7	-76.05	NA	USA	Factors Controlling Mercury and Methylmercury Concentrations in Largemouth Bass (Micropterus salmoides) and Other Fish from Maryland Reservoirs	10.1007/s00244-004-0221-y	2005
77	2003	Lake Tuckahoe	0.16	0.18	5.15	raw data	38.9667	-75.9333	NA	USA	Factors Controlling Mercury and Methylmercury Concentrations in Largemouth Bass (Micropterus salmoides) and Other Fish from Maryland Reservoirs	10.1007/s00244-004-0221-y	2005
78	2003	St. Mary‘s Lake	0.34	0.21	6.51	raw data	38.4167	-76.9333	NA	USA	Factors Controlling Mercury and Methylmercury Concentrations in Largemouth Bass (Micropterus salmoides) and Other Fish from Maryland Reservoirs	10.1007/s00244-004-0221-y	2005
79	2005-2006	25 lake in the Adirondacks	N/A	0.14	6.2	text	44	-74.5	NA	USA	Factors influencing changes in mercury concentrations in lake water and yellow perch (Perca flavescens) in Adirondack lakes	10.1007/s10533-009-9289-9	2009
80	2007-2009	Don Pedro Reservoir	0.01	0.00618	2.1	raw data	37.7496	-120.429	NA	USA	Factors influencing methylmercury contamination of black bass from California reservoirs	10.1016/j.envpol.2019.05.019	2019
81	2007-2009	Lake McClure	0.03	0.02034	2.7	raw data	37.6166	-120.278	NA	USA	Factors influencing methylmercury contamination of black bass from California reservoirs	10.1016/j.envpol.2019.05.019	2019
82	2007-2009	Folsom Lake	0.07	0.04866	2.9	raw data	38.7544	-121.183	NA	USA	Factors influencing methylmercury contamination of black bass from California reservoirs	10.1016/j.envpol.2019.05.019	2019
83	2007-2009	Lake Natomas	0.03	0.02034	3.1	raw data	38.6362	-121.258	NA	USA	Factors influencing methylmercury contamination of black bass from California reservoirs	10.1016/j.envpol.2019.05.019	2019
84	2007-2009	Thermalito Afterbay	0.02	0.01326	3.2	raw data	39.4932	-121.711	NA	USA	Factors influencing methylmercury contamination of black bass from California reservoirs	10.1016/j.envpol.2019.05.019	2019
85	2007-2009	Lake McSwain	0.03	0.02034	3.2	raw data	37.5132	-120.323	NA	USA	Factors influencing methylmercury contamination of black bass from California reservoirs	10.1016/j.envpol.2019.05.019	2019
86	2007-2009	Lake Sonoma	0.03	0.02034	5.7	raw data	38.7248	-123.144	NA	USA	Factors influencing methylmercury contamination of black bass from California reservoirs	10.1016/j.envpol.2019.05.019	2019
87	2007-2009	Lake Mendocino	0.03	0.02034	6.8	raw data	39.1681	-123.264	NA	USA	Factors influencing methylmercury contamination of black bass from California reservoirs	10.1016/j.envpol.2019.05.019	2019
88	2007-2009	Lake Pillsbury	0.15	0.1053	8.4	raw data	39.3897	-123.023	NA	USA	Factors influencing methylmercury contamination of black bass from California reservoirs	10.1016/j.envpol.2019.05.019	2019
89	2007-2009	Lake Hemet	0.02	0.01326	14.2	raw data	33.7009	-116.689	NA	USA	Factors influencing methylmercury contamination of black bass from California reservoirs	10.1016/j.envpol.2019.05.019	2019
90	2007-2009	O'Neill Forebay	0.05	0.0345	16.6	raw data	37.0994	-121.077	NA	USA	Factors influencing methylmercury contamination of black bass from California reservoirs	10.1016/j.envpol.2019.05.019	2019
91	2007-2009	Big Bear Lake	0.01	0.00618	17.5	raw data	34.2772	-116.9	NA	USA	Factors influencing methylmercury contamination of black bass from California reservoirs	10.1016/j.envpol.2019.05.019	2019
92	2007-2009	Lake San Antonio	0.05	0.0345	25.9	raw data	35.8878	-121.047	NA	USA	Factors influencing methylmercury contamination of black bass from California reservoirs	10.1016/j.envpol.2019.05.019	2019
93	2007-2009	San Luis Reservoir	0.03	0.02034	28.7	raw data	37.0699	-121.138	NA	USA	Factors influencing methylmercury contamination of black bass from California reservoirs	10.1016/j.envpol.2019.05.019	2019
94	2016	ATQ 200	0.026	0.017508	3.22	raw data	70.453	-156.953	NA	USA	Fish growth rates and lake sulphate explain variation in mercury levels in ninespine stickleback (Pungitius pungitius) on the Arctic Coastal Plain of Alaska	10.1016/j.scitotenv.2020.140564	2020
95	2016	ATQ 206	0.012	0.007596	4.17	raw data	70.416	-156.981	NA	USA	Fish growth rates and lake sulphate explain variation in mercury levels in ninespine stickleback (Pungitius pungitius) on the Arctic Coastal Plain of Alaska	10.1016/j.scitotenv.2020.140564	2020
96	2016	ATQ 201	0.022	0.014676	4.87	raw data	70.327	-156.805	NA	USA	Fish growth rates and lake sulphate explain variation in mercury levels in ninespine stickleback (Pungitius pungitius) on the Arctic Coastal Plain of Alaska	10.1016/j.scitotenv.2020.140564	2020
97	2016	RDC 311	0.015	0.00972	5.99	raw data	69.995	-156.689	NA	USA	Fish growth rates and lake sulphate explain variation in mercury levels in ninespine stickleback (Pungitius pungitius) on the Arctic Coastal Plain of Alaska	10.1016/j.scitotenv.2020.140564	2020
98	2016	RDC 308	0.015	0.00972	8.09	raw data	69.987	-156.427	NA	USA	Fish growth rates and lake sulphate explain variation in mercury levels in ninespine stickleback (Pungitius pungitius) on the Arctic Coastal Plain of Alaska	10.1016/j.scitotenv.2020.140564	2020
99	2016	RDC 309	0.015	0.00972	8.1	raw data	70.025	-156.567	NA	USA	Fish growth rates and lake sulphate explain variation in mercury levels in ninespine stickleback (Pungitius pungitius) on the Arctic Coastal Plain of Alaska	10.1016/j.scitotenv.2020.140564	2020
100	2005	Marois	0.06	0.04158	3.3	raw data	45.85	-74.13	NA	Canada	Habitat-specific bioaccumulation of methylmercury in invertebrates of small mid-latitude lakes in NA	10.1016/j.envpol.2010.09.034	2011
101	2005-2007	Morency	0.04	0.02742	3.5	raw data	45.93	-74.03	NA	Canada	Habitat-specific bioaccumulation of methylmercury in invertebrates of small mid-latitude lakes in NA	10.1016/j.envpol.2010.09.034	2011
102	2005	Blanc	0.17	0.11946	6	raw data	46.59	-73.55	NA	Canada	Habitat-specific bioaccumulation of methylmercury in invertebrates of small mid-latitude lakes in NA	10.1016/j.envpol.2010.09.034	2011
103	2005	PinRouge	0.11	0.07698	6.8	raw data	45.96	-74.04	NA	Canada	Habitat-specific bioaccumulation of methylmercury in invertebrates of small mid-latitude lakes in NA	10.1016/j.envpol.2010.09.034	2011
104	2005	Pyrole	0.57	0.40266	7.1	raw data	46.57	-73.36	NA	Canada	Habitat-specific bioaccumulation of methylmercury in invertebrates of small mid-latitude lakes in NA	10.1016/j.envpol.2010.09.034	2011
105	2005	StGeorge	0.06	0.04158	7.6	raw data	45.65	-71.89	NA	Canada	Habitat-specific bioaccumulation of methylmercury in invertebrates of small mid-latitude lakes in NA	10.1016/j.envpol.2010.09.034	2011
106	2005	Waterloo	0.09	0.06282	8	raw data	45.33	-72.51	NA	Canada	Habitat-specific bioaccumulation of methylmercury in invertebrates of small mid-latitude lakes in NA	10.1016/j.envpol.2010.09.034	2011
107	2005	Parker	0.22	0.15486	10.5	raw data	45.33	-72.32	NA	Canada	Habitat-specific bioaccumulation of methylmercury in invertebrates of small mid-latitude lakes in NA	10.1016/j.envpol.2010.09.034	2011
108	2014	S1	N/A	1	23.62	raw data	59.7	16.08	EU	Sweden	High methylmercury formation in ponds fueled by fresh humic and algal derived organic matter	10.1002/lno.10722	2018
109	2014	S2	N/A	0.47	15.19	raw data	59.68	16.02	EU	Sweden	High methylmercury formation in ponds fueled by fresh humic and algal derived organic matter	10.1002/lno.10722	2018
110	2014	S3	N/A	0.24	8.56	raw data	59.23	14.83	EU	Sweden	High methylmercury formation in ponds fueled by fresh humic and algal derived organic matter	10.1002/lno.10722	2018
111	2014	S4	N/A	1	10.11	raw data	59.23	14.87	EU	Sweden	High methylmercury formation in ponds fueled by fresh humic and algal derived organic matter	10.1002/lno.10722	2018
112	2014	S5	N/A	0.12	6.36	raw data	62.32	16.82	EU	Sweden	High methylmercury formation in ponds fueled by fresh humic and algal derived organic matter	10.1002/lno.10722	2018
113	2014	S6	N/A	0.17	7.72	raw data	62.22	16.8	EU	Sweden	High methylmercury formation in ponds fueled by fresh humic and algal derived organic matter	10.1002/lno.10722	2018
114	2014	S7	N/A	0.16	6.01	raw data	66.05	22.08	EU	Sweden	High methylmercury formation in ponds fueled by fresh humic and algal derived organic matter	10.1002/lno.10722	2018
115	2014	S8	N/A	0.14	8.58	raw data	66.2	21.88	EU	Sweden	High methylmercury formation in ponds fueled by fresh humic and algal derived organic matter	10.1002/lno.10722	2018
116	2014	S9	N/A	0.71	12.63	raw data	66.22	22.02	EU	Sweden	High methylmercury formation in ponds fueled by fresh humic and algal derived organic matter	10.1002/lno.10722	2018
117	2008-2011	BYL50	N/A	0.03	1	raw data	73.0133	-79.4539	NA	Canada	High Methylmercury in Arctic and Subarctic Ponds is Related to Nutrient Levels in the Warming Eastern Canadian Arctic	10.1021/acs.est.5b00763	2015
118	2008-2011	BYL39	N/A	0.03	1.3	raw data	73.0467	-79.4261	NA	Canada	High Methylmercury in Arctic and Subarctic Ponds is Related to Nutrient Levels in the Warming Eastern Canadian Arctic	10.1021/acs.est.5b00763	2015
119	2008-2011	BYL40	N/A	0.05	1.5	raw data	73.0444	-79.4292	NA	Canada	High Methylmercury in Arctic and Subarctic Ponds is Related to Nutrient Levels in the Warming Eastern Canadian Arctic	10.1021/acs.est.5b00763	2015
120	2008-2011	BYL36 Bylot Island	N/A	0.04	4.1	raw data	73.1594	-79.9703	NA	Canada	High Methylmercury in Arctic and Subarctic Ponds is Related to Nutrient Levels in the Warming Eastern Canadian Arctic	10.1021/acs.est.5b00763	2015
121	2008-2011	BYL66	N/A	0.02	5.3	raw data	73.1539	-79.9928	NA	Canada	High Methylmercury in Arctic and Subarctic Ponds is Related to Nutrient Levels in the Warming Eastern Canadian Arctic	10.1021/acs.est.5b00763	2015
122	2008-2011	BYL37	N/A	0.06	5.3	raw data	73.1553	-79.9747	NA	Canada	High Methylmercury in Arctic and Subarctic Ponds is Related to Nutrient Levels in the Warming Eastern Canadian Arctic	10.1021/acs.est.5b00763	2015
123	2013	Location1	N/A	0.0803333	1.47233	raw data	43.7104	-123.059	NA	USA	Influence of reservoir water level fluctuations on sediment methylmercury concentrations downstream of the historical Black Butte mercury mine, OR	10.1016/j.apgeochem.2015.06.011	2015
124	2013	Location2	N/A	0.0525	1.425	raw data	43.6956	-123.073	NA	USA	Influence of reservoir water level fluctuations on sediment methylmercury concentrations downstream of the historical Black Butte mercury mine, OR	10.1016/j.apgeochem.2015.06.011	2015
125	2004-2006, 2008-2015	Arbutus Lake	N/A	0.06	5.6	raw data	44	-74.23	NA	USA	Is Mercury in a Remote Forested Watershed of the Adirondack Mountains Responding to Recent Decreases in Emissions?	10.1021/acs.est.6b02127	2016
126	2015	Margaree	0.007	0.004056	5.4	raw data	51.79	-89.52	NA	Canada	Mercury bioaccumulation in relation to changing physicochemical and ecological factors across a large and undisturbed boreal watershed	10.1139/cjfas-2018-0465	2018
127	2015	Pickle	0.005	0.00264	8.4	raw data	51.45	-90.23	NA	Canada	Mercury bioaccumulation in relation to changing physicochemical and ecological factors across a large and undisturbed boreal watershed	10.1139/cjfas-2018-0465	2018
128	2015	Williams	0.02	0.01326	9.7	raw data	51.82	-90.78	NA	Canada	Mercury bioaccumulation in relation to changing physicochemical and ecological factors across a large and undisturbed boreal watershed	10.1139/cjfas-2018-0465	2018
129	2015	Carpenter	0.017	0.011136	10.7	raw data	51.19	-90.76	NA	Canada	Mercury bioaccumulation in relation to changing physicochemical and ecological factors across a large and undisturbed boreal watershed	10.1139/cjfas-2018-0465	2018
130	2015	Wright	0.005	0.00264	11.5	raw data	51.33	-90.95	NA	Canada	Mercury bioaccumulation in relation to changing physicochemical and ecological factors across a large and undisturbed boreal watershed	10.1139/cjfas-2018-0465	2018
131	2015	Kapkichi	0.024	0.016092	12.6	raw data	51.46	-90.4	NA	Canada	Mercury bioaccumulation in relation to changing physicochemical and ecological factors across a large and undisturbed boreal watershed	10.1139/cjfas-2018-0465	2018
132	2015	Monmonawson	0.009	0.005472	13	raw data	51.71	-89.48	NA	Canada	Mercury bioaccumulation in relation to changing physicochemical and ecological factors across a large and undisturbed boreal watershed	10.1139/cjfas-2018-0465	2018
133	2015	Attawapiskat	0.023	0.015384	13.4	raw data	52.3	-87.9	NA	Canada	Mercury bioaccumulation in relation to changing physicochemical and ecological factors across a large and undisturbed boreal watershed	10.1139/cjfas-2018-0465	2018
134	2015	Fishtrap	0.017	0.011136	13.6	raw data	52.35	-86.41	NA	Canada	Mercury bioaccumulation in relation to changing physicochemical and ecological factors across a large and undisturbed boreal watershed	10.1139/cjfas-2018-0465	2018
135	2015	Richter	0.002	0.000516	13.7	raw data	52.09	-87.88	NA	Canada	Mercury bioaccumulation in relation to changing physicochemical and ecological factors across a large and undisturbed boreal watershed	10.1139/cjfas-2018-0465	2018
136	2015	Menako	0.028	0.018924	13.7	raw data	52.08	-90.21	NA	Canada	Mercury bioaccumulation in relation to changing physicochemical and ecological factors across a large and undisturbed boreal watershed	10.1139/cjfas-2018-0465	2018
137	2015	Tarp	0.006	0.003348	14.3	raw data	51.57	-90.11	NA	Canada	Mercury bioaccumulation in relation to changing physicochemical and ecological factors across a large and undisturbed boreal watershed	10.1139/cjfas-2018-0465	2018
138	2015	Stark	0.026	0.017508	15	raw data	51.88	-87.69	NA	Canada	Mercury bioaccumulation in relation to changing physicochemical and ecological factors across a large and undisturbed boreal watershed	10.1139/cjfas-2018-0465	2018
139	2015	Ozhiski	0.043	0.029544	15.1	raw data	51.95	-88.57	NA	Canada	Mercury bioaccumulation in relation to changing physicochemical and ecological factors across a large and undisturbed boreal watershed	10.1139/cjfas-2018-0465	2018
140	2015	Trading	0.041	0.028128	15.5	raw data	51.82	-88.96	NA	Canada	Mercury bioaccumulation in relation to changing physicochemical and ecological factors across a large and undisturbed boreal watershed	10.1139/cjfas-2018-0465	2018
141	2015	Badesdawa	0.003	0.001224	16	raw data	51.78	-89.71	NA	Canada	Mercury bioaccumulation in relation to changing physicochemical and ecological factors across a large and undisturbed boreal watershed	10.1139/cjfas-2018-0465	2018
142	2015	Unnamed	0.025	0.0168	16.2	raw data	51.43	-90.68	NA	Canada	Mercury bioaccumulation in relation to changing physicochemical and ecological factors across a large and undisturbed boreal watershed	10.1139/cjfas-2018-0465	2018
143	2015	Quantz	0.028	0.018924	16.4	raw data	51.16	-85.38	NA	Canada	Mercury bioaccumulation in relation to changing physicochemical and ecological factors across a large and undisturbed boreal watershed	10.1139/cjfas-2018-0465	2018
144	2015	Goods	0.032	0.021756	17.7	raw data	52.53	-86.74	NA	Canada	Mercury bioaccumulation in relation to changing physicochemical and ecological factors across a large and undisturbed boreal watershed	10.1139/cjfas-2018-0465	2018
145	2015	Napken	0.035	0.02388	18.4	raw data	51.88	-85.33	NA	Canada	Mercury bioaccumulation in relation to changing physicochemical and ecological factors across a large and undisturbed boreal watershed	10.1139/cjfas-2018-0465	2018
146	2015	Kapiskau	0.024	0.016092	21.1	raw data	52.18	-85.3	NA	Canada	Mercury bioaccumulation in relation to changing physicochemical and ecological factors across a large and undisturbed boreal watershed	10.1139/cjfas-2018-0465	2018
147	2014	tundra (n=8lakes)	0.031034	0.0210721	1.34811	data extraction	73.4198	-95.3205	NA	Canada	Mercury concentrations and associations with dissolved organic matter are modified by water residence time in eastern Canadian lakes along a 30 latitudinal gradient	10.1002/lno.11580	2021
148	2013-2014	Iqaluit (n=9lakes)	0.022605	0.0151043	1.90315	data extraction	65.1088	-80.9615	NA	Canada	Mercury concentrations and associations with dissolved organic matter are modified by water residence time in eastern Canadian lakes along a 30 latitudinal gradient	10.1002/lno.11580	2021
149	2012	Kuujjjuaraapik/Whapmagoustui (n=8lakes)	0.116164	0.0813441	4.99906	data extraction	55.6699	-83.9744	NA	Canada	Mercury concentrations and associations with dissolved organic matter are modified by water residence time in eastern Canadian lakes along a 30 latitudinal gradient	10.1002/lno.11580	2021
150	2011-2012	Gatineau Park (n=12lakes)	0.031681	0.0215301	5.67924	data extraction	47.1843	-78.9103	NA	Canada	Mercury concentrations and associations with dissolved organic matter are modified by water residence time in eastern Canadian lakes along a 30 latitudinal gradient	10.1002/lno.11580	2021
151	2006-2007	Last Mountain Lake	0.08	0.05574	12.45	data extraction	51.2328	-105.302	NA	Canada	Mercury Concentrations in Surface Water and Harvested Waterfowl from the Prairie Pothole Region of Saskatchewan	10.1021/es9024589	2009
152	2006-2007	Humboldt Lake	0.31	0.21858	20.26	data extraction	52.1357	-105.123	NA	Canada	Mercury Concentrations in Surface Water and Harvested Waterfowl from the Prairie Pothole Region of Saskatchewan	10.1021/es9024589	2009
153	2006-2007	Shrimp Lake	0.41	0.28938	22.92	data extraction	51.5897	-108.453	NA	Canada	Mercury Concentrations in Surface Water and Harvested Waterfowl from the Prairie Pothole Region of Saskatchewan	10.1021/es9024589	2009
154	2006-2007	Ell Lake	1.04	0.73542	26.56	data extraction	52.3156	-108.525	NA	Canada	Mercury Concentrations in Surface Water and Harvested Waterfowl from the Prairie Pothole Region of Saskatchewan	10.1021/es9024589	2009
155	2006-2007	Wascana Lake	0.56	0.39558	27.03	data extraction	50.8667	-104.6	NA	Canada	Mercury dynamics and transport in two Adirondack lakes	10.4319/lo.2009.54.2.0413	2009
156	2004-2006	Arbutus Lake	0.09	0.095	5.79	raw data	43.9833	-74.2333	NA	USA	Mercury dynamics and transport in two Adirondack lakes	10.4319/lo.2009.54.2.0413	2009
157	2004-2006	Sunday Lake	0.275	0.24	7.25	raw data	41.85	-75.1	NA	USA	Mercury dynamics and transport in two Adirondack lakes	10.4319/lo.2009.54.2.0413	2009
158	2012	Arbutus lake outlet	N/A	0.0045	5.353	data extraction	43.98	-74.23	NA	USA	Mercury proxies and mercury dynamics in a forested watershed of the US Northeast	10.1007/s10661-014-3941-0	2014
159	1996	Lake Murray	0.0966667	0.0766667	3.83333	raw data	-7.10006	141.526	OC	Papua New Guinea	Mercury speciation in waters and sediments of Lake Murray, Papua New Guinea	10.1071/MF01020	2002
160	N/A	Lake Pavin	0.00655344	0.00646875	1.0848	data extration and text	45.9167	-2.9	EU	France	Mercury, organic matter, iron, and sulfur co-cycling in a ferruginous meromictic lake	10.1016/j.apgeochem.2022.105463	2022
161	2007-2008	Lake Hazen-Pool1	1.18367	0.704	9.55	raw data	81.82	-71.33	NA	Canada	Methylmercury Cycling in High Arctic Wetland Ponds: Sources and Sinks	10.1021/es300576p	2012
162	2007-2008	Lake Hazen-Pool2	0.131667	0.0565	4.5	raw data	81.8	-71.43	NA	Canada	Methylmercury Cycling in High Arctic Wetland Ponds: Sources and Sinks	10.1021/es300576p	2012
163	2012	LS-OW-17	N/A	0.8	7	raw data	59.8996	15.3923	EU	Sweden	Molecular composition of organic matter controls methylmercury formation in boreal lakes	10.1038/ncomms14255	2017
164	2012	S-OW-6.5	N/A	1.5	22	raw data	59.8907	15.2577	EU	Sweden	Molecular composition of organic matter controls methylmercury formation in boreal lakes	10.1038/ncomms14255	2017
165	2012	O-OW-10	N/A	0.5	16.7	raw data	59.9887	15.5756	EU	Sweden	Molecular composition of organic matter controls methylmercury formation in boreal lakes	10.1038/ncomms14255	2017
166	2012	V-OW-6	N/A	0.3	12.3	raw data	59.7385	17.8395	EU	Sweden	Molecular composition of organic matter controls methylmercury formation in boreal lakes	10.1038/ncomms14255	2017
167	2012	M-OW-2	N/A	2.9	9.2	raw data	60.1448	15.2071	EU	Sweden	Molecular composition of organic matter controls methylmercury formation in boreal lakes	10.1038/ncomms14255	2017
168	2015	Shield Lake	N/A	0.017	13.2	raw data	51.5	-89	NA	Canada	Optical Properties of Dissolved Organic Matter and Their Relation to Mercury Concentrations in Water and Biota Across a Remote Freshwater Drainage Basin	10.1021/acs.est.7b05348	2018
169	2015	Lowland Lake	N/A	0.015	15.9	raw data	52	-85.5	NA	Canada	Optical Properties of Dissolved Organic Matter and Their Relation to Mercury Concentrations in Water and Biota Across a Remote Freshwater Drainage Basin	10.1021/acs.est.7b05348	2018
170	2014-2016	New York State lakes(n=35lakes)	N/A	0.0609091	5.44687	text	43.4788	-74.7419	NA	USA	Patterns and trends of fish mercury in New York State	10.1007/s10646-020-02163-x	2020
171	N/A	Three Gorges Reservoir	0.21	0.12	4.1	raw data	30	109.45	AS	China	Photodegradation of methylmercury in the water body of the Three Gorges Reservoir	10.1007/s11426-015-5380-3	2015
172	2010	Char Lake	0.02	0.01326	0.96	raw data	74.7044	-94.8822	NA	Canada	Photodemethylation of Methylmercury in Eastern Canadian Arctic Thaw Pond and Lake Ecosystems	10.1021/acs.est.5b04921	2016
173	2010	Bylot Island Lake	0.525	0.3708	7.9	raw data	73.15	-79.97	NA	Canada	Photodemethylation of Methylmercury in Eastern Canadian Arctic Thaw Pond and Lake Ecosystems	10.1021/acs.est.5b04921	2016
174	2013	Togyo	0.065	0.031	2.2	raw data	38.28	127.28	AS	Korea	Physicochemical factors affecting the spatial variance of monomethylmercury in artificial reservoirs	10.1016/j.envpol.2015.09.054	2016
175	2013	Sueo	0.016	0.0033	1.7	raw data	35.03	127.7	AS	Korea	Physicochemical factors affecting the spatial variance of monomethylmercury in artificial reservoirs	10.1016/j.envpol.2015.09.054	2016
176	2013-2015	BU	0.063	0.026	1.6	raw data	35.001	127.587	AS	korea	Potential contributions of dissolved organic matter to monomethylmercury distributions in temperate reservoirs as revealed by fluorescence spectroscopy	10.1007/s11356-017-0913-2	2018
177	2013-2015	SY	0.01	0.0063	1.7	raw data	37.943	127.893	AS	korea	Potential contributions of dissolved organic matter to monomethylmercury distributions in temperate reservoirs as revealed by fluorescence spectroscopy	10.1007/s11356-017-0913-2	2018
178	2013-2015	BR	0.019	0.011	1.7	raw data	36.24	126.66	AS	korea	Potential contributions of dissolved organic matter to monomethylmercury distributions in temperate reservoirs as revealed by fluorescence spectroscopy	10.1007/s11356-017-0913-2	2018
179	2013-2015	HS	0.023	0.015	1.8	raw data	37.556	128.058	AS	korea	Potential contributions of dissolved organic matter to monomethylmercury distributions in temperate reservoirs as revealed by fluorescence spectroscopy	10.1007/s11356-017-0913-2	2018
180	2013-2015	CJ	0.096	0.009	1.9	raw data	36.953	128.046	AS	korea	Potential contributions of dissolved organic matter to monomethylmercury distributions in temperate reservoirs as revealed by fluorescence spectroscopy	10.1007/s11356-017-0913-2	2018
181	2013-2015	PR	0.0067	0.005	2	raw data	38.103	127.794	AS	korea	Potential contributions of dissolved organic matter to monomethylmercury distributions in temperate reservoirs as revealed by fluorescence spectroscopy	10.1007/s11356-017-0913-2	2018
182	2013-2015	BA	0.014	0.01	2.1	raw data	35.666	126.568	AS	korea	Potential contributions of dissolved organic matter to monomethylmercury distributions in temperate reservoirs as revealed by fluorescence spectroscopy	10.1007/s11356-017-0913-2	2018
183	2013-2015	DC	0.019	0.013	2.3	raw data	36.408	127.51	AS	korea	Potential contributions of dissolved organic matter to monomethylmercury distributions in temperate reservoirs as revealed by fluorescence spectroscopy	10.1007/s11356-017-0913-2	2018
184	2013-2015	PD	0.029	0.011	2.6	raw data	37.509	127.298	AS	korea	Potential contributions of dissolved organic matter to monomethylmercury distributions in temperate reservoirs as revealed by fluorescence spectroscopy	10.1007/s11356-017-0913-2	2018
185	2013-2015	OJ	0.02	0.013	2.8	raw data	35.587	127.111	AS	korea	Potential contributions of dissolved organic matter to monomethylmercury distributions in temperate reservoirs as revealed by fluorescence spectroscopy	10.1007/s11356-017-0913-2	2018
186	2013-2015	SA	0.05	0.015	3	raw data	35.517	129.33	AS	korea	Potential contributions of dissolved organic matter to monomethylmercury distributions in temperate reservoirs as revealed by fluorescence spectroscopy	10.1007/s11356-017-0913-2	2018
187	2013-2015	AG	0.051	0.025	3	raw data	36.011	129.264	AS	korea	Potential contributions of dissolved organic matter to monomethylmercury distributions in temperate reservoirs as revealed by fluorescence spectroscopy	10.1007/s11356-017-0913-2	2018
188	2013-2015	BW	0.018	0.012	4.2	raw data	37.321	126.889	AS	korea	Potential contributions of dissolved organic matter to monomethylmercury distributions in temperate reservoirs as revealed by fluorescence spectroscopy	10.1007/s11356-017-0913-2	2018
189	2013-2015	HY	0.08	0.013	4.3	raw data	35.471	129.271	AS	korea	Potential contributions of dissolved organic matter to monomethylmercury distributions in temperate reservoirs as revealed by fluorescence spectroscopy	10.1007/s11356-017-0913-2	2018
190	2014	Resolute Bay (n=8lakes)	0.03	0.02034	1.5	raw data	74.7178	-94.9762	NA	Canada	Ratio of Methylmercury to Dissolved Organic Carbon in Water Explains Methylmercury Bioaccumulation Across a Latitudinal Gradient from North-Temperate to Arctic Lakes	10.1021/acs.est.7b04180	2018
191	2013	Iqaluit (n=9lakes)	0.02	0.01326	1.9	raw data	63.7839	-68.4715	NA	Canada	Ratio of Methylmercury to Dissolved Organic Carbon in Water Explains Methylmercury Bioaccumulation Across a Latitudinal Gradient from North-Temperate to Arctic Lakes	10.1021/acs.est.7b04180	2018
192	2011	Gatineau Park (n=10lakes)	0.03	0.02034	4.9	raw data	45.5728	-75.9978	NA	Canada	Ratio of Methylmercury to Dissolved Organic Carbon in Water Explains Methylmercury Bioaccumulation Across a Latitudinal Gradient from North-Temperate to Arctic Lakes	10.1021/acs.est.7b04180	2018
193	2012	Kuujjuaraapik (n=8lakes)	0.11	0.07698	5	raw data	55.3261	-77.6549	NA	Canada	Ratio of Methylmercury to Dissolved Organic Carbon in Water Explains Methylmercury Bioaccumulation Across a Latitudinal Gradient from North-Temperate to Arctic Lakes	10.1021/acs.est.7b04180	2018
194	2003-2005	A05	N/A	0.0450611	4.91492	data extraction	-2.2512	-55.3514	SA	Brazil	Role of the floodplain lakes in the methylmercury distribution and exchanges with the Amazon River	10.1016/j.jes.2018.02.005	2018
195	2003-2005	A11	N/A	0.128963	8.35359	data extraction	-2.05311	-55.4871	SA	Brazil	Role of the floodplain lakes in the methylmercury distribution and exchanges with the Amazon River	10.1016/j.jes.2018.02.005	2018
196	2003-2005	A25	N/A	0.13159	4.77348	data extraction	-2.1177	-55.6357	SA	Brazil	Role of the floodplain lakes in the methylmercury distribution and exchanges with the Amazon River	10.1016/j.jes.2018.02.005	2018
197	2003-2005	A33	N/A	0.100351	4.64088	data extraction	-2.12632	-56.0171	SA	Brazil	Role of the floodplain lakes in the methylmercury distribution and exchanges with the Amazon River	10.1016/j.jes.2018.02.005	2018
198	2003-2005	A36	N/A	0.182733	12.1812	data extraction	-1.94689	-55.5857	SA	Brazil	Role of the floodplain lakes in the methylmercury distribution and exchanges with the Amazon River	10.1016/j.jes.2018.02.005	2018
199	2003	Lac MacGregor	N/A	0.094	4.8	raw data	45.7	-75.8	NA	Canada	Size distribution of methylmercury associated with particulate and dissolved organic matter in freshwaters	10.1016/j.scitotenv.2009.09.030	2009
200	2003	Opinicon	N/A	0.032	5.5	raw data	44.5667	-76.3167	NA	Canada	Size distribution of methylmercury associated with particulate and dissolved organic matter in freshwaters	10.1016/j.scitotenv.2009.09.030	2009
201	2003	Sharpes Bay	N/A	0.029	5.7	raw data	44.45	-78.2	NA	Canada	Size distribution of methylmercury associated with particulate and dissolved organic matter in freshwaters	10.1016/j.scitotenv.2009.09.030	2009
202	2003	Mada waska	N/A	0.066	6.5	raw data	45.4667	-76.35	NA	Canada	Size distribution of methylmercury associated with particulate and dissolved organic matter in freshwaters	10.1016/j.scitotenv.2009.09.030	2009
203	2003	Big Rideau	N/A	0.151	6.8	raw data	44.7667	-76.2167	NA	Canada	Size distribution of methylmercury associated with particulate and dissolved organic matter in freshwaters	10.1016/j.scitotenv.2009.09.030	2009
204	2003	Newboro	N/A	0.172	7.4	raw data	44.6333	-76.3333	NA	Canada	Size distribution of methylmercury associated with particulate and dissolved organic matter in freshwaters	10.1016/j.scitotenv.2009.09.030	2009
205	2003	Loch Garry	N/A	0.092	11.1	raw data	45.25	-74.7167	NA	Canada	Size distribution of methylmercury associated with particulate and dissolved organic matter in freshwaters	10.1016/j.scitotenv.2009.09.030	2009
206	1997-2001	Devils Lake	0.31	0.3	9	raw data	45.5492	-88.834	NA	USA	Sources of Methylmercury to a Wetland-Dominated Lake in Northern Wisconsin	10.1021/es040561g	2005
207	2002-2004	lake St.Pierre	N/A	0.012	8.4	raw data	46.2	-72.82	NA	Canada	Spatio-temporal variations in biomass and mercury concentrations of epiphytic biofilms and their host in a large river wetland (Lake St. Pierre, Qc, Canada)	10.1016/j.envpol.2014.11.007	2015
208	2010-2011	Lake Uru Uru	N/A	0.69	16.6	text	-18.1466	-67.0844	SA	Central Andes, occupying parts of northern Chile and Argentina, western Bolivia and southern Peru	Synergistic effects of mining and urban effluents on the level and distribution of methylmercury in a shallow aquatic ecosystem of the Bolivian Altiplano	10.1039/C6EM00547K	2016
209	N/A	oligotrophic lakes(n=6lakes)	0.275	0.1938	19.7833	raw data	64.185	18.78	EU	Northern Sweden	Terrestrial diet influences mercury bioaccumulation in zooplankton and macroinvertebrates in lakes with differing dissolved organic carbon concentrations	10.1016/j.scitotenv.2019.03.171	2019
210	2016	Røysjø	N/A	0.012	2.6	raw data	59.66	10.3	EU	Norway	Terrestrial organic matter increases zooplankton methylmercury accumulation in a brown-water boreal lake	10.1016/j.scitotenv.2019.03.446	2019
211	2016	Store Øyvannet	N/A	0.093	8.1	raw data	59.64	10.1	EU	Norway	Terrestrial organic matter increases zooplankton methylmercury accumulation in a brown-water boreal lake	10.1016/j.scitotenv.2019.03.446	2019
212	2012	Fisketjenn	N/A	0.046	4.7	raw data	58.609	8.286	EU	Norway	The effects of wildfire on mercury and stable isotopes (δ15N, δ13C) in water and biota of small boreal, acidic lakes in southern Norway	10.1007/s10661-016-5148-z	2016
213	2012	Hundsvatn	N/A	0.125	5.1	raw data	58.606	8.277	EU	Norway	The effects of wildfire on mercury and stable isotopes (δ15N, δ14C) in water and biota of small boreal, acidic lakes in southern Norway	10.1007/s10661-016-5148-z	2016
214	2012	Grunnetjenn	N/A	0.053	4.3	raw data	58.615	8.276	EU	Norway	The effects of wildfire on mercury and stable isotopes (δ15N, δ16C) in water and biota of small boreal, acidic lakes in southern Norway	10.1007/s10661-016-5148-z	2016
215	2012	Heitjenn	N/A	0.052	4.2	raw data	58.619	8.272	EU	Norway	The effects of wildfire on mercury and stable isotopes (δ15N, δ17C) in water and biota of small boreal, acidic lakes in southern Norway	10.1007/s10661-016-5148-z	2016
216	2012	Rasvassvatn	N/A	0.07	3.6	raw data	58.623	8.336	EU	Norway	The effects of wildfire on mercury and stable isotopes (δ15N, δ18C) in water and biota of small boreal, acidic lakes in southern Norway	10.1007/s10661-016-5148-z	2016
217	2012	Øyvatn	N/A	0.089	5.2	raw data	58.611	8.318	EU	Norway	The effects of wildfire on mercury and stable isotopes (δ15N, δ20C) in water and biota of small boreal, acidic lakes in southern Norway	10.1007/s10661-016-5148-z	2016
218	2012	Jordtjenn	N/A	0.069	5.8	raw data	58.635	8.341	EU	Norway	The effects of wildfire on mercury and stable isotopes (δ15N, δ21C) in water and biota of small boreal, acidic lakes in southern Norway	10.1007/s10661-016-5148-z	2016
219	2012	Svarttjenn	N/A	0.188	9.9	raw data	58.652	8.337	EU	Norway	The effects of wildfire on mercury and stable isotopes (δ15N, δ23C) in water and biota of small boreal, acidic lakes in southern Norway	10.1007/s10661-016-5148-z	2016
220	2012	Melestjenn	N/A	0.163	9.3	raw data	58.626	8.367	EU	Norway	The effects of wildfire on mercury and stable isotopes (δ15N, δ24C) in water and biota of small boreal, acidic lakes in southern Norway	10.1007/s10661-016-5148-z	2016
221	2012	Hongfeng reservoir	0.22	0.15486	3.16	text	26.5466	106.414	AS	China	The impact of acid mine drainage on the methylmercury cycling at the sediment–water interface in Aha Reservoir, Guizhou, China	10.1007/s11356-014-3864-x	2015
222	2012	Aha reservoir	0.67	0.47346	3.67	text	26.5394	106.64	AS	China	The impact of acid mine drainage on the methylmercury cycling at the sediment–water interface in Aha Reservoir, Guizhou, China	10.1007/s11356-014-3864-x	2015
223	2014	S1-Janauaca´ Lake	N/A	0.257824	5.1777	data extraction	3.42076	-60.2803	SA	Brazil	The influence of inundation and lake morphometry on the dynamics of mercury in the water and plankton in an Amazon floodplain lake	10.1007/s10750-016-3017-y	2017
224	2014	S2-Janauaca´ Lake	N/A	0.0668942	5.17579	data extraction	-3.38977	-60.3108	SA	Brazil	The influence of inundation and lake morphometry on the dynamics of mercury in the water and plankton in an Amazon floodplain lake	10.1007/s10750-016-3017-y	2017
225	2014	S3-Janauaca´ Lake	N/A	0.087787	5.17559	data extraction	-3.3555	-60.28	SA	Brazil	The influence of inundation and lake morphometry on the dynamics of mercury in the water and plankton in an Amazon floodplain lake	10.1007/s10750-016-3017-y	2017
226	2014	S4-Channel	N/A	0.148667	5.43333	raw data	-3.37113	-60.1965	SA	Brazil	The influence of inundation and lake morphometry on the dynamics of mercury in the water and plankton in an Amazon floodplain lake	10.1007/s10750-016-3017-y	2017
227	N/A	A dystrophic lake: A Angessjön (ANG)	N/A	0.16	17.5	raw data	64.0489	20.8381	EU	Sweden	Towards Universal Wavelength-Specific Photodegradation Rate Constants for Methyl Mercury in Humic Waters, Exemplified by a Boreal Lake-Wetland Gradient	10.1021/es400373s	2013
228	2006-2007	Lake Moreno	0.52	0.33	0.3	text	-41.0833	-71.55	SA	Argentina	Mercury in an ultraoligotrophic North Patagonian Andean lake (Argentina): Concentration patterns in different components of the water column	10.1016/s1001-0742(09)60234-5	2010
229	N/A	Zhadang-Qugaqie Basin wetland	0.089	0.067	1.45	raw data	30.4396	90.4891	AS	China	Mercury speciation and distribution in a glacierized mountain environment and their relevance to environmental risks in the inland Tibetan Plateau	10.1016/j.scitotenv.2018.03.012	2018
aThe concentrations of filtered MeHg in samples 33-37, 44-45, 80-107, 126-155, 172-173, 190-193, 209, and 221-221 were calculated using the following equation: [MeHg]filtered = 0.708 × [MeHg]unfiltered - 0.001.
bSA: South America; NA: North America; EU: Europe; OC: Oceania; AS: Asia.
